# Supplementary material for: Diabetes Management after a Therapeutic Education Program: A Qualitative Study
Source: Healthcare (Basel). 2022 Jul 24;10(8):1375. doi: 10.3390/healthcare10081375 (PMC9394246; doi:10.3390/healthcare10081375)
Supplement: Supplementary file 1 [file healthcare-10-01375-s001.zip]

Archive with 1 entries (1 files):
- healthcare-1802239-supplementary.pdf
